# Supplementary material for: Epigenetic Drift Is Involved in the Efficacy of HBV Vaccination
Source: Vaccines (Basel). 2024 Nov 27;12(12):1330. doi: 10.3390/vaccines12121330 (PMC11680278; doi:10.3390/vaccines12121330)
Supplement: Supplementary file 1 [file vaccines-12-01330-s001.zip]

Archive with 7 entries (7 files):
- SupplementaryFigures.pdf
- SupplementaryTableS1.ods
- SupplementaryTableS2.ods
- SupplementaryTableS3.ods
- SupplementaryTableS4.ods
- SupplementaryTableS5.ods
- SupplementaryTableS6.ods
