# Supplementary material for: Epigenetic Drift Is Involved in the Efficacy of HBV Vaccination
Source: Vaccines (Basel). 2024 Nov 27;12(12):1330. doi: 10.3390/vaccines12121330 (PMC11680278; doi:10.3390/vaccines12121330)
Supplement: Supplementary file 1 [file vaccines-12-01330-s001.zip › SupplementaryTableS1.ods]

## Sheet: TableS1
	Table S1. Characterization and differences between epigenetic drift, epigenetic shift, antigenic drift and antigenic shift.
	Feature	Epigenetic Drift	Epigenetic Shift	Antigenic Drift	Antigenic Shift
	Definition	Gradual, random accumulation of epigenetic changes over time, usually age-related	Directed or sudden epigenetic changes, often due to environmental triggers	Gradual, continuous mutation of viral genes (often seen in RNA viruses)	Sudden, major genetic reassortment between virus strains
	Occurs in	Cells and organisms (genome regulation)	Cells and organisms (response to external factors)	Viruses, especially RNA viruses like influenza	Viruses, especially influenza
	Mechanism	Random, small changes in DNA methylation or histone modification over time	Environmental or physiological events inducing epigenetic reprogramming	Small, continuous mutations in viral surface protein genes	Reassortment of genetic material between different viral strains
	Speed of Change	Gradual, accumulates over years	Can be rapid and abrupt after a triggering event	Gradual, accumulates over years	Sudden, often due to co-infection or hybridization
	Impact on Immunity	Not directly related to immunity	Not directly related to immunity	Can lead to decreased immune recognition due to slow evolution	Can evade immunity, potentially leading to pandemics
	Example	DNA methylation changes linked to aging	Epigenetic shifts due to environmental exposure or stress	Seasonal flu mutations	Emergence of new influenza strains, like H1N1
