# Supplementary material for: Epigenetic Drift Is Involved in the Efficacy of HBV Vaccination
Source: Vaccines (Basel). 2024 Nov 27;12(12):1330. doi: 10.3390/vaccines12121330 (PMC11680278; doi:10.3390/vaccines12121330)
Supplement: Supplementary file 1 [file vaccines-12-01330-s001.zip › SupplementaryTableS2.ods]

## Sheet: TableS2
	Table S2. Distribution of epivariants in R and NR in relation to gene and CpG island.
	Number of epivariants	in R		in NR
	Total	25269		19357
	Non-genic	5982	23.67%	4649	24.02%
	Genic	19287	76.33%	14708	75.98%
	Unique Genes	11336		9459
	In relation to gene
	TSS1500	4351	31.19%	3364	31.78%
	TSS200	3076	22.05%	2381	22.49%
	5’ UTR	4200	30.10%	3089	29.18%
	Exon boundary	438	3.14%	302	2.85%
	1st exon	1972	14.13%	1440	13.60%
	Gene body	11266	80.75%	8560	80.86%
	3’ UTR	714	5.12%	586	5.54%
	In relation to island
	N_Shelf	970	3.84%	802	4.14%
	N_Shore	2386	9.44%	1904	9.84%
	Island	5833	23.08%	4440	22.94%
	S_Shore	2370	9.38%	1909	9.86%
	S_Shelf	1026	4.06%	793	4.10%
	OpenSea	12684	50.20%	9509	49.12%
