# Supplementary material for: Epigenetic Drift Is Involved in the Efficacy of HBV Vaccination
Source: Vaccines (Basel). 2024 Nov 27;12(12):1330. doi: 10.3390/vaccines12121330 (PMC11680278; doi:10.3390/vaccines12121330)
Supplement: Supplementary file 1 [file vaccines-12-01330-s001.zip › SupplementaryTableS3.ods]

## Sheet: TableS3
	Table S3. Results of differential analysis on chromosome level. In bold significant p-values are reported.
	TotEpiMuts			HypoEpiMuts			HyperEpiMuts
	CHR	P-value	Adj. P-value	CHR	P-value	Adj. P-value	CHR	P-value	Adj. P-value
	chr12	0.017	0.142	chr11	0.125	0.499	chr12	0.030	0.224
	chr14	0.021	0.142	chr22	0.157	0.499	chr20	0.045	0.224
	chr1	0.031	0.142	chr14	0.179	0.499	chr19	0.051	0.224
	chr11	0.032	0.142	chr4	0.257	0.499	chr14	0.065	0.224
	chr3	0.032	0.142	chr12	0.261	0.499	chr17	0.066	0.224
	chr10	0.057	0.161	chr10	0.265	0.499	chr7	0.073	0.224
	chr20	0.057	0.161	chr7	0.270	0.499	chr9	0.079	0.224
	chr9	0.058	0.161	chr2	0.279	0.499	chr5	0.082	0.224
	chr7	0.069	0.168	chr9	0.279	0.499	chr1	0.102	0.233
	chr5	0.085	0.187	chr1	0.283	0.499	chr16	0.110	0.233
	chr2	0.101	0.203	chr6	0.284	0.499	chr10	0.116	0.233
	chr17	0.143	0.262	chr3	0.306	0.499	chr2	0.135	0.247
	chr19	0.170	0.288	chr15	0.308	0.499	chr11	0.153	0.258
	chr22	0.186	0.293	chr8	0.328	0.499	chr13	0.195	0.291
	chr21	0.202	0.296	chr13	0.350	0.499	chr3	0.198	0.291
	chr6	0.269	0.369	chr5	0.363	0.499	chr6	0.240	0.329
	chr13	0.386	0.500	chr18	0.403	0.501	chr22	0.305	0.395
	chr4	0.410	0.501	chr20	0.410	0.501	chr18	0.337	0.412
	chr8	0.463	0.536	chr17	0.496	0.574	chr8	0.389	0.442
	chr15	0.625	0.661	chr16	0.573	0.620	chr15	0.402	0.442
	chr16	0.631	0.661	chr21	0.592	0.620	chr4	0.444	0.465
	chr18	0.875	0.875	chr19	0.685	0.685	chr21	0.834	0.834
