# Supplementary material for: Epigenetic Drift Is Involved in the Efficacy of HBV Vaccination
Source: Vaccines (Basel). 2024 Nov 27;12(12):1330. doi: 10.3390/vaccines12121330 (PMC11680278; doi:10.3390/vaccines12121330)
Supplement: Supplementary file 1 [file vaccines-12-01330-s001.zip › SupplementaryTableS4.ods]

## Sheet: TableS4
	Table S4. Results of differential analysis on chromosome level in female population. In bold significant p-values are reported.
	TotEpiMuts			HypoEpiMuts			HyperEpiMuts
	CHR	P-value	Adj. P-value	CHR	P-value	Adj. P-value	CHR	P-value	Adj. P-value
	chr10	0.027	0.282	chr21	0.188	0.952	chr21	0.216	0.863
	chr11	0.034	0.282	chr16	0.197	0.952	chr22	0.232	0.863
	chr21	0.041	0.282	chr18	0.384	0.952	chr15	0.316	0.863
	chr14	0.051	0.282	chr6	0.433	0.952	chr18	0.368	0.863
	chr12	0.094	0.415	chr17	0.445	0.952	chr14	0.385	0.863
	chr8	0.115	0.423	chr15	0.561	0.952	chr4	0.448	0.863
	chr5	0.155	0.487	chr1	0.599	0.952	chr20	0.491	0.863
	chr20	0.191	0.496	chr9	0.606	0.952	chr12	0.498	0.863
	chr1	0.230	0.496	chr2	0.617	0.952	chr6	0.511	0.863
	chr19	0.237	0.496	chr22	0.663	0.952	chr10	0.589	0.863
	chr3	0.263	0.496	chr19	0.666	0.952	chr8	0.595	0.863
	chr17	0.271	0.496	chr11	0.670	0.952	chr13	0.626	0.863
	chr7	0.395	0.669	chr12	0.681	0.952	chr5	0.627	0.863
	chr16	0.446	0.700	chr20	0.715	0.952	chr9	0.632	0.863
	chr2	0.535	0.735	chr5	0.731	0.952	chr16	0.660	0.863
	chr22	0.563	0.735	chr14	0.740	0.952	chr17	0.689	0.863
	chr18	0.607	0.735	chr3	0.766	0.952	chr3	0.696	0.863
	chr13	0.633	0.735	chr8	0.802	0.952	chr19	0.729	0.863
	chr6	0.667	0.735	chr4	0.827	0.952	chr7	0.745	0.863
	chr4	0.668	0.735	chr7	0.894	0.952	chr1	0.859	0.937
	chr9	0.822	0.839	chr13	0.935	0.952	chr11	0.895	0.937
	chr15	0.839	0.839	chr10	0.952	0.952	chr2	0.994	0.994
