# Supplementary material for: Epigenetic Drift Is Involved in the Efficacy of HBV Vaccination
Source: Vaccines (Basel). 2024 Nov 27;12(12):1330. doi: 10.3390/vaccines12121330 (PMC11680278; doi:10.3390/vaccines12121330)
Supplement: Supplementary file 1 [file vaccines-12-01330-s001.zip › SupplementaryTableS5.ods]

## Sheet: TableS5
	Table S5. Results of differential analysis on chromosome level in male population. In bold significant p-values are reported.
	TotEpiMuts			HypoEpiMuts			HyperEpiMuts
	CHR	P-value	Adj. P-value	CHR	P-value	Adj. P-value	CHR	P-value	Adj. P-value
	chr11	0.089	0.551	chr22	0.064	0.301	chr17	0.036	0.202
	chr20	0.100	0.551	chr6	0.090	0.301	chr7	0.040	0.202
	chr15	0.120	0.551	chr2	0.137	0.301	chr12	0.041	0.202
	chr4	0.133	0.551	chr20	0.185	0.301	chr14	0.049	0.202
	chr17	0.145	0.551	chr21	0.186	0.301	chr9	0.054	0.202
	chr8	0.150	0.551	chr12	0.191	0.301	chr19	0.075	0.202
	chr10	0.198	0.584	chr15	0.192	0.301	chr21	0.088	0.202
	chr1	0.215	0.584	chr9	0.204	0.301	chr1	0.107	0.202
	chr7	0.265	0.584	chr14	0.209	0.301	chr13	0.108	0.202
	chr5	0.290	0.584	chr11	0.213	0.301	chr6	0.112	0.202
	chr21	0.292	0.584	chr7	0.215	0.301	chr20	0.116	0.202
	chr18	0.518	0.951	chr18	0.217	0.301	chr11	0.123	0.202
	chr19	0.990	1.000	chr4	0.220	0.301	chr10	0.131	0.202
	chr12	0.998	1.000	chr10	0.222	0.301	chr18	0.161	0.202
	chr13	0.998	1.000	chr1	0.224	0.301	chr15	0.165	0.202
	chr16	0.999	1.000	chr16	0.232	0.301	chr3	0.167	0.202
	chr14	0.999	1.000	chr13	0.246	0.301	chr4	0.173	0.202
	chr22	0.999	1.000	chr3	0.247	0.301	chr22	0.176	0.202
	chr3	0.999	1.000	chr5	0.272	0.302	chr2	0.178	0.202
	chr6	0.999	1.000	chr17	0.275	0.302	chr8	0.183	0.202
	chr2	0.999	1.000	chr8	0.331	0.347	chr5	0.201	0.211
	chr9	1.000	1.000	chr19	0.635	0.635	chr16	0.998	0.998
