# Supplementary material for: Epigenetic Drift Is Involved in the Efficacy of HBV Vaccination
Source: Vaccines (Basel). 2024 Nov 27;12(12):1330. doi: 10.3390/vaccines12121330 (PMC11680278; doi:10.3390/vaccines12121330)
Supplement: Supplementary file 1 [file vaccines-12-01330-s001.zip › SupplementaryTableS6.ods]

## Sheet: TableS6
	Table S6. Results of correlation analysis. In bold significant p-values are reported.
	Correlation	P-value
	Entropy ~ TotEpiMut score in all	0.098
	Entropy ~ TotEpiMut score in females	0.502
	Entropy ~ TotEpiMut score in males	0.078
	Entropy ~ HypoEpiMut score in all	0.180
	Entropy ~ HypoEpiMut score in females	0.824
	Entropy ~ HypoEpiMut score in males	0.038
	Entropy ~ HyperEpiMut score in all	0.166
	Entropy ~ HyperEpiMut score in females	0.598
	Entropy ~ HyperEpiMut score in males	0.271
